# Supplementary material for: Genetic predisposition to hypertension is associated with preeclampsia in European and Central Asian women
Source: Nat Commun. 2020 Nov 25;11:5976. doi: 10.1038/s41467-020-19733-6 (PMC7688949; doi:10.1038/s41467-020-19733-6)
Supplement: Supplementary file 4 — Supplementary Data 1 [file 41467_2020_19733_MOESM4_ESM.xlsx]

## Sheet: Sheet1
Supplementary Data 1 | Summary of functional annotations for FLT1 preeclampsia risk locus
Locus and lead variant		Placental tissue			Trophoblast cells			Endothelial cells umbilical cord			Smooth muscle cells (ESC-derived)			Enhancer-Gene targets JEME (bold) | Hi-C (italics)
Chr	Lead	H3K4me1a	H3K27ac	DHS open chromatin	H3K4me1	H3K27ac	DHS open chromatin	H3K4me1	H3K27ac	DHS open chromatin	H3K4me1	H3K27ac	DHS open chromatin	Targets
13q12.3	rs4769612	rs7318880, rs4769612, rs4769613, rs9508062, rs9506016, rs17555115, chr13:28569905:S:1, rs11147336, rs11617946	rs7318880, rs4769612, rs4769613, rs9508062, rs4262813, rs9506015, rs9506016, rs17555115, chr13:28569905:S:1, rs11147336, rs11617946, rs7325774, rs9506017, chr13:28571030:I:1, rs9508063, rs9508064	rs7318880, rs4769612, rs7328374, chr13:28569905:T>A, rs11147336	rs7318880, rs4769612, rs4769613		rs7318880, rs4769612	NA		rs9508062			rs9508062	FLT1, POMP, SLC46A3 | -
13q12.3	rs9508092	rs7990634	rs9508092	rs7990634				NA		rs9508092	rs4769620, rs9508092	rs7995382, rs2096035, rs4769620, rs9508092, rs9579203		FLT1, POMP, SLC46A3 | GTF3A, MTIF3, PAN3, FLT1
13q12.3	rs71433277	rs1572881, rs4769628	chr13:28640990:ins, rs1572881, rs4769628	rs1572881			rs1572881	NA	chr13:28640990:I:1, rs1572881	rs9550384, rs35242283, chr13:28640990:ins, rs1572881, rs12050029	chr13:28640990:I:1, rs3834943,rs72209985	rs9550383, rs9550384, chr13:28640990:I:1, rs1572881, rs7989738	rs1572881	SLC46A3, POMP | PAN3, RNU6-82P, FLT1, MTUS2
% of genome coveredb		0.0368	0.0288	0.0152	0.0369	0.0163	0.0222	NA	0.0214	0.0378	0.0271	0.053	0.0385
Functional annotation of FLT1 variants associated with preeclampsia. Overlap with functional elements is reported for three independent lead variants and variants in LD (r2 > 0.8) with each lead variant.
aHistone mark and DNase I hypersensitive site (DHS) data was derived from Encode (encodeproject.org); H3K27ac from placenta: ENCFF689XXW, ENCFF843CZS, Trophoblast cells: ENCFF175XFD, ENCFF197AVJ, endoth. umbilical cord: ENCFF656TFQ, ENCFF091FMS, smooth muscle cells: ENCFF291XEQ, ENCFF360FGJ H3K4me1 from placenta: ENCFF759QZV, ENCFF875ODM, Trophoblast cells: ENCFF008CMN, ENCFF797FSX, ENCFF875EDH, …
bIndicates the proportion of the genome that the relevant histone mark or DHS overlaps in each tissue
NA, not applicable
