# Supplementary material for: Genetic predisposition to hypertension is associated with preeclampsia in European and Central Asian women
Source: Nat Commun. 2020 Nov 25;11:5976. doi: 10.1038/s41467-020-19733-6 (PMC7688949; doi:10.1038/s41467-020-19733-6)
Supplement: Supplementary file 5 — Supplementary Data 2 [file 41467_2020_19733_MOESM5_ESM.xlsx]

## Sheet: Sheet1
Supplementary Data 2 |Follow up of variants with P < 1E-6 in the maternal meta-analysis
						Discovery		P Heterogeneity (Phet) Meta-analysis			FINNPEC N=678 cases/700 ctrl		DNBC N=335 cases/1,054 ctrl		HUNT N=1,030 cases/4,264 ctrl		Kazakh 3 N=592 cases /361 ctrl		Follow-up combined		Discovery and follow-up combined
Variant	Chromosome	Position	RA	OA	RAF	OR (95%CI)	P-value	Europe	C-Asia	Combined	OR (95%CI)	P-value	OR (95%CI)	P-value	OR (95%CI)	P-value	OR (95%CI)	P-value	OR (95%CI)	P-value	OR (95%CI)	P-value	Phet	Annotated gene/cytoband
rs259983a	20	57735457	c	a	0.14	1.15 (1.09-1.22)	2.199e-07	0.8836	0.4876	0.2877			1.14 (0.89-1.47)	0.3	1.26 (1.10-1.45)	0.000875013	1.39 (0.96-1.99)	0.0780546	1.25 (1.11-1.40)	0.00014	1.17 (1.11-1.23)	2.88e-10	0.2256	ZNF831/20q13
rs1421085b	16	53800954	c	t	0.39	1.13 (1.08-1.17)	1.984e-09	0.0611	0.2448	0.8062	1.16 (0.99-1.37)	0.06466	1.01 (0.84-1.22)	0.89	1.06 (0.96-1.17)	0.255172	1.00 (0.80-1.23)	0.964615	1.06 (0.99-1.14)	0.089	1.11 (1.07-1.15)	1.21e-09	0.1768	FTO/16q12
rs1918975	3	169179876	t	c	0.598	1.12 (1.07-1.16)	2.53e-08	0.928	0.7805	0.2646	0.98 (0.84-1.15)	0.8301	1.03 (0.86-1.23)	0.7793	1.13 (1.02-1.25)	0.0194606	1.00 (0.83-1.22)	0.968579	1.06 (0.99-1.14)	0.09437	1.10 (1.07-1.14)	1.241e-08	0.2265	MECOM/3q26
rs1458038	4	81164723	t	c	0.3288	1.12 (1.07-1.16)	4.247e-08	0.4264	0.2247	0.6777	1.15 (0.98-1.35)	0.07966	1.01 (0.83-1.21)	0.94	1.05 (0.95-1.17)	0.307016	1.10 (0.91-1.34)	0.326473	1.07 (1.00-1.15)	0.063	1.11 (1.07-1.15)	1.22e-08	0.3139	FGF5/4q21
rs10774624c	12	111833788	g	a	0.4	1.12 (1.07-1.16)	6.957e-08	0.3041	0.9923	0.1981			1.18 (0.99-1.41)	0.061	1.03 (0.93-1.15)	0.491875	1.15 (0.90-1.47)	0.267217	1.08 (0.99-1.17)	0.072	1.11 (1.07-1.15)	1.72e-08	0.4647	SH2B3/12q24
rs7318880d	13	29138285	t	c	0.5008	1.11 (1.06-1.15)	2.397e-07	0.4571	0.5963	0.9436	1.11 (0.96-1.30)	0.1609	1.16 (0.97-1.38)	0.1086	1.02 (0.92-1.13)	0.686307	1.05 (0.86-1.28)	0.08266	1.06 (0.99-1.14)	0.08266	1.10 (1.06-1.13)	7.738e-08	0.3505	FLT1/13q12
rs140479110e	5	38050884	gga	g	0.32	1.14 (1.09-1.18)	9.353e-09	0.746	0.1768	0.9838			1.19 (0.98 -1.43)	0.07699	0.96 (0.87-1.08)	0.482291	1.00 (0.82-1.23)	0.962845	1.01 (0.93-1.10)	0.8045	1.10 (1.06-1.15)	1.549e-07	0.0181	LINC02107/5p13
rs708119f	1	228203268	c	g	0.6771	1.11 (1.06-1.16)	6.849e-07	0.7679	0.2785	0.9273	1.00 (0.84-1.19)	0.9936	1.07 (0.88-1.29)	0.4849	1.09 (0.97-1.20)	0.160173	1.06 (0.88-1.30)	0.534798	1.06 (0.98-1.14)	0.1361	1.10 (1.06-1.14)	3.828e-07	0.2926	WNT3A/1q43
rs9263761g	6	31116739	g	a	0.76	1.12 (1.08-0.18)	8.911e-07	0.8393	0.5965	0.7587			1.05 (0.86-1.28)	0.63	1.03 (0.91-1.16)	0.652847	1.05 (0.79-1.41)	0.728563	1.03 (0.92-1.15)	0.58	1.11 (1.06-1.16)	2.3e-06	0.1531	CCHCR1/6p21
rs181793400	18	59589203	t	c	0.0216	1.52 (1.29-1.79)	4.918e-07	0.1468					0.72 (0.37-1.39)	0.3237	1.12 (0.74-1.71)	0.581569			0.99 (0.69-1.41)	0.9505	1.41 (1.22-1.63)	5.621e-06	0.02986	RNF152/18q21
rs35630707	4	60865588	c	cta	0.02	1.53 (1.30-1.82)	8.831e-07	0.1609	0.5774	0.9051			0.82 (0.33-2.00)	0.6651			0.84 (0.41--1.72)	0.631412	0.83 (0.47-1.45)	0.5189	1.47 (1.23-1.72)	6.522e-06	0.0397	4q13
rs4655789	1	68694251	g	t	0.14	1.16 (1.10-1.23)	7.111e-07	0.8828	0.05474	0.666			0.91 (0.65-1.28)	0.5774	0.99 (0.83-1.18)	0.916781	1.04 (0.84-1.29)	0.688008	1.00 (0.88-1.14)	0.9647	1.14 (1.08-1.19)	7.547e-06	0.0335	WLS/1p31
rs2513159h	11	101250773	c	g	0.7807	1.13 (1.07-1.18)	9.061e-07	0.1096	0.8847	0.06087	1.01 (0.84-1.21)	0.8961	0.98 (0.78-1.22)	0.8429	1.08 (0.95-1.23)	0.237095	0.81 (0.65-1.00)	0.0541066	1.00 (0.91-1.10)	0.9896	1.10 (1.05-1.14)	1.74e-05	0.01825	TRPC6/11q22
rs55839608	9	117041132	a	g	0.4536	1.10 (1.06-1.14)	9.727e-07	0.7992	0.893	0.9251			0.82 (0.69-0.99)	0.03417	1.01 (0.92-1.12)	0.79824	1.04 (0.85-1.28)	0.661362	0.98 (0.90-1.06)	0.5804	1.08 (1.04-1.11)	2.934e-05	0.009218	COL27A1/9q32
Positions are based on Human genome version 19 (hg19), build 37. RA, risk allele; OA, other allele; RAF, risk allele frequency; OR, odds ratio; CI, confidence interval.
aDNBC: rs6015450 (r2 = 0.74 with rs259983)
bFINNPEC: rs72805612 (r2 = 0.8 with rs1421085)
cDNBC: rs10774625 (r2 =0.86 with rs10774624)
dFINNPEC: rs7328374 (r2 = 0.98 with rs7318880)
eHUNT: rs270543 (r2 = 1 with rs140479110). GWAS data was missing for rs140479110 in ALSPAC and SSI. Complete GWAS data for rs270543 yielded P = 3.8E-7 in the discovery meta-analysis.
fFINNPEC: rs681239 (r2 = 0.65 with rs708119); DNBC rs708122 (r2 = 0.98 with rs708119)
gDNBC: rs3130501 (r2 = 0.77 with rs9263761)
hFINNPEC: rs10895098 (r2 = 0.94 with rs2513159)
