# Supplementary material for: Genetic predisposition to hypertension is associated with preeclampsia in European and Central Asian women
Source: Nat Commun. 2020 Nov 25;11:5976. doi: 10.1038/s41467-020-19733-6 (PMC7688949; doi:10.1038/s41467-020-19733-6)
Supplement: Supplementary file 6 — Supplementary Data 3 [file 41467_2020_19733_MOESM6_ESM.xlsx]

## Sheet: Sheet1
Supplementary Data 3| Blood pressure variants that associate with preeclampsia with P < 0.05
For each variant the results in the maternal preeclampsia meta-analysis are reported for the blood pressure raising allele. The top four variants are correlated with the four sentinel variants selected for follow-up from the preeclampsia meta-analysis (See Supplementary Table 5 for details).
rsID_LEAD_SNP	Position hg19	Effect allele	EAF	OR	95% CI	P-value
rs16998073*	Chr4:81184341	T	0.3179	1.11628	(1.07,1.17)	8.845e-08
rs6015450*	Chr20:57751117	G	0.1307	1.15777	(1.09,1.23)	4.826e-07
rs3184504*	Chr12:111884608	T	0.4083	1.10606	(1.07,1.16)	5.331e-07
rs419076*	Chr3:169100886	T	0.4433	1.09144	(1.05,1.13)	7.71e-06
rs45474499	Chr16:66914492	T	0.0552	1.19268	(1.09,1.30)	7.262e-05
rs11139596	Chr9:85128518	G	0.2514	1.08981	(1.04,1.14)	0.000237
rs11191548	Chr10:104846178	T	0.9048	1.13043	(1.06,1.21)	0.0003699
rs2978098	Chr8:101676675	A	0.5378	1.07058	(1.03,1.11)	0.0004159
rs17367504	Chr1:11862778	A	0.8447	1.09944	(1.04,1.16)	0.0004516
rs4480845	Chr17:1958609	T	0.4009	1.06748	(1.03,1.11)	0.001109
rs1378942	Chr15:75077367	C	0.4115	1.06513	(1.03,1.12)	0.001866
rs521033	Chr12:69951428	G	0.1212	1.09933	(1.03,1.17)	0.002593
rs731681	Chr14:68010224	G	0.4526	1.0595	(1.02,1.10)	0.003154
rs12042924	Chr1:197297417	C	0.5024	1.05887	(1.02,1.10)	0.00336
rs61926181	Chr12:50767037	G	0.9531	1.18329	(1.06,1.32)	0.003678
rs2760061	Chr1:228191075	A	0.4959	0.944972	(0.90,0.98)	0.003803
rs35261357	Chr16:75444572	T	0.6024	1.05866	(1.02,1.10)	0.00411
rs6797587	Chr3:48197614	G	0.657	1.05971	(1.02,1.10)	0.004798
rs67330701	Chr11:69079707	C	0.8785	1.09439	(1.03,1.16)	0.005899
rs35783704	Chr8:105966258	G	0.882	0.918237	(0.87,0.98)	0.006492
rs1265842	Chr10:28924901	T	0.4596	1.05591	(1.02,1.11)	0.006869
rs6540125	Chr16:87993889	T	0.3747	1.0557	(1.02,1.11)	0.007157
rs16823124	Chr2:183224127	A	0.3402	1.0557	(1.02,1.11)	0.007434
rs871606	Chr4:54799245	T	0.8816	0.922839	(0.87,0.98)	0.00776
rs141979279	Chr3:44858131	T	0.9486	1.12919	(1.03,1.24)	0.007941
rs6141767	Chr20:31225069	C	0.2037	1.06684	(1.02,1.13)	0.00851
rs1764975	Chr20:4101290	A	0.7988	1.07165	(1.02,1.13)	0.009158
rs449789	Chr6:159699125	C	0.1538	1.07627	(1.02,1.15)	0.01133
rs10830963	Chr11:92708710	G	0.2807	1.05517	(1.01,1.11)	0.01378
rs4796514	Chr17:6475090	C	0.3825	0.9518	(0.91,0.99)	0.014
rs10922502	Chr1:89360158	G	0.3671	1.04949	(1.01,1.09)	0.01519
rs1060105	Chr12:123806219	C	0.7847	1.05993	(1.01,1.11)	0.01544
rs1271309	Chr12:124820705	G	0.8104	1.06567	(1.01,1.13)	0.01587
rs72761109	Chr5:71506529	T	0.2846	1.0538	(1.01,1.09)	0.01589
rs1173771	Chr5:32815028	G	0.609	1.04886	(1.01,1.09)	0.01622
rs34570306	Chr2:146272860	C	0.463	1.0477	(1.01,1.09)	0.01717
rs1650911	Chr5:141740620	C	0.7574	0.935008	(0.89,0.99)	0.01905
rs55747751	Chr5:132397351	G	0.8804	0.924595	(0.86,0.99)	0.01949
rs4507656	Chr7:22156538	G	0.3187	1.0539	(1.01,1.09)	0.01949
rs13290326	Chr9:116696625	C	0.506	1.04613	(1.01,1.09)	0.01952
rs13001283	Chr2:127183454	A	0.1658	1.06418	(1.01,1.11)	0.01985
rs11556924	Chr7:129663496	C	0.6664	1.05043	(1.01,1.09)	0.02007
rs13238550	Chr7:131059056	A	0.4052	1.04624	(1.01,1.09)	0.02115
rs56236159	Chr2:3636478	T	0.7298	1.0594	(1.01,1.11)	0.02306
rs13796	Chr1:154245917	C	0.1208	0.933793	(0.87,0.99)	0.02484
rs167479	Chr19:11526765	G	0.5271	1.05802	(1.01,1.12)	0.02611
rs7555285	Chr1:209970355	C	0.7753	1.05454	(1.01,1.10)	0.02623
rs6969780	Chr7:27159136	C	0.0968	1.07638	(1.01,1.16)	0.0263
rs4678915	Chr3:36964583	G	0.6145	0.955902	(0.93,1.00)	0.02693
rs11607056	Chr11:57496820	C	0.6821	1.04728	(1.01,1.10)	0.02697
rs12574332	Chr11:122521123	T	0.1262	1.06556	(1.01,1.14)	0.02749
rs4247374	Chr19:7252756	C	0.8615	1.0693	(1.01,1.14)	0.02902
rs12052761	Chr2:69065841	G	0.589	1.04362	(1.00,1.08)	0.03004
rs7090758	Chr10:65335315	C	0.4402	0.958966	(0.93,1.00)	0.03055
rs72765298	Chr9:127900996	C	0.1151	1.06919	(1.01,1.14)	0.03082
rs138877676	Chr19:50935809	G	0.9805	1.21458	(1.02,1.44)	0.03096
rs10873612	Chr15:26105602	C	0.4209	1.04331	(1.00,1.08)	0.03141
rs114503346	Chr5:172192350	C	0.9536	0.901315	(0.82,0.99)	0.03142
rs1327235	Chr20:10969030	G	0.4643	1.04185	(1.00,1.08)	0.03221
rs57786342	Chr14:69260028	A	0.1867	1.05665	(1.00,1.12)	0.03273
rs4714224	Chr6:39186743	G	0.7239	0.955233	(0.92,1.00)	0.03359
rs10059921	Chr5:87514515	G	0.9289	1.09286	(1.01,1.18)	0.03383
rs1861881	Chr9:119312256	T	0.3064	1.04509	(1.00,1.10)	0.03389
rs9609429	Chr22:32517431	T	0.7317	1.04749	(1.00,1.10)	0.034
rs2289261	Chr15:67457485	G	0.3998	1.04342	(1.00,1.08)	0.03408
rs8111708	Chr19:18558876	A	0.6481	1.0455	(1.00,1.10)	0.03474
rs12216886	Chr9:2493751	T	0.8029	1.05338	(1.00,1.10)	0.03486
rs10057188	Chr5:77837789	G	0.5664	1.04269	(1.00,1.08)	0.03541
rs1529744	Chr19:10841472	C	0.7052	1.04613	(1.00,1.10)	0.03635
rs6722745	Chr2:108875244	C	0.3381	1.04362	(1.00,1.08)	0.04026
rs61892344	Chr11:101100768	C	0.8492	0.945445	(0.90,1.00)	0.04086
rs10826995	Chr10:32082658	C	0.2507	1.04781	(1.00,1.10)	0.04087
rs409558	Chr6:31708147	T	0.8288	1.0557	(1.00,1.12)	0.04219
rs17035181	Chr4:157678511	T	0.857	1.05834	(1.00,1.12)	0.04279
rs6141479	Chr20:33121942	C	0.2219	1.05043	(1.00,1.10)	0.04332
rs11977526	Chr7:46008110	G	0.6086	1.04133	(1.00,1.08)	0.04387
rs2222544	Chr7:69769369	C	0.2902	0.958007	(0.92,1.00)	0.04479
rs6823767	Chr4:151295085	C	0.2825	1.04383	(1.00,1.08)	0.04508
rs3738633	Chr1:16359827	G	0.4481	1.03987	(1.00,1.08)	0.0452
rs2521501	Chr15:91437388	T	0.2958	1.04404	(1.00,1.08)	0.04639
rs1886914	Chr1:119541452	G	0.6058	1.04383	(1.00,1.08)	0.04664
rs7144602	Chr14:55285588	G	0.3678	0.960789	(0.92,1.00)	0.04711
rs6504213	Chr17:62381714	C	0.5871	1.04185	(1.00,1.08)	0.04712
rs72914576	Chr2:175529967	G	0.1827	1.05222	(1.00,1.10)	0.04779
rs72812846	Chr5:173377636	T	0.7238	1.04707	(1.00,1.10)	0.04787
rs61912333	Chr12:19554817	C	0.5291	1.03925	(1.00,1.08)	0.04844
rs62158170	Chr2:114082175	A	0.7953	1.05117	(1.00,1.10)	0.04869
rs11159091	Chr14:75074316	A	0.4507	1.03987	(1.00,1.08)	0.04887
* Variants with significant association after adjusting for the number of tests (P < 0.05/896 = 5.6 × 10-5)
