# Supplementary material for: Genetic predisposition to hypertension is associated with preeclampsia in European and Central Asian women
Source: Nat Commun. 2020 Nov 25;11:5976. doi: 10.1038/s41467-020-19733-6 (PMC7688949; doi:10.1038/s41467-020-19733-6)
Supplement: Supplementary file 7 — Supplementary Data 4 [file 41467_2020_19733_MOESM7_ESM.xlsx]

## Sheet: Sheet1
Supplementary Data 4|EMIM analysis of maternal and fetal effect
							Is PE maternal genotype associated when conditioned on offspring genotype?	Is PE offspring genotype associated when conditioned on maternal genotype?	Effect Sizes		Family Groupings
Cohortsa	MarkerName	Locus	chr	pos37	refAllele	effectAllele	P (R1S1 vs R1)	P (R1S1 vs S1)	logR1(95% CI)	logS1(95% CI)	case trios	case mother duos	case father duos	case mothers	case fathers	case offspring	case parents	control mother duos	control father duos	unrelated controls
MoBaGWAS + GOPEC	rs259983	ZNF831	20	57735457	A	C	0.081	0.074	0.097(-0.009-0.204)	0.082(-0.010-0.173)	0	1972	0	1372	0	78	0	884	0	5173
MoBaGWAS + GOPEC	rs1421085	FTO	16	53800954	T	C	0.04	0.77	0.011(-0.065-0.088)	0.069(0.003-0.134)	0	1972	0	1372	0	78	0	884	0	5173
MoBa Trios + GOPEC	rs1458038	FGF5	4	81164723	C	T	0.015	0.645	0.018(-0.060-0.096)	0.083(0.016-0.150)	628	1438	1	1382	33	56	188	436	1	6686
MoBa Trios + GOPEC	rs1918975	MECOM	3	169179876	C	T	0.000407	0.561	0.022(-0.053-0.098)	0.117(0.052-0.183)	595	1427	34	1348	175	67	46	421	40	6403
MoBa GWAS + GOPEC	rs10774624	SH2B3	12	111833788	A	G	0.000299	0.206	-0.053(-0.135-0.029)	0.127(0.058-0.196)	0	1972	0	1372	0	78	0	884	0	5173
MoBa Trios + GOPEC	rs6026747b	ZNF831	20	57745624	G	A	0.122	0.157	0.078(-0.029-0.185)	0.073(-0.019-0.166)	628	1438	1	1382	33	56	188	436	1	6686
MoBa Trios + GOPEC	rs72805612c	FTO	16	53834608	G	A	0.00509	0.449	0.028(-0.047-0.104)	0.093(0.028-0.157)	595	1427	34	1348	175	67	46	421	40	6403
Hypothesis Label	Hypothesis Description
Alternative Hypothesis (R1S1)	Fit R1 & S1 where R2=R1^2;S2=S1^2
Null Hypothesis (R1)	Fit R1 where R2=R1^2
Null Hypothesis (S1)	Fit S1 where S2=S1^2
aFor definition of cohorts and genotyping: McGinnis et al. [PMID: 28628106]
bproxy for rs259983 (r2 = 0.74)
cproxy for rs1421085 (r2 = 0.85)
